# Supplementary material for: STAT3 is critical for skeletal development and bone homeostasis by regulating osteogenesis
Source: Nat Commun. 2021 Nov 25;12:6891. doi: 10.1038/s41467-021-27273-w (PMC8616950; doi:10.1038/s41467-021-27273-w)
Supplement: Supplementary file 3 — Source Data [file 41467_2021_27273_MOESM3_ESM.zip]

Archive with 3 entries (2 files):
- Source Data/
- Source Data/Nature Communications-Source data.xlsx
- Source Data/Western blotting-Source data.pdf
