# Supplementary material for: STAT3 is critical for skeletal development and bone homeostasis by regulating osteogenesis
Source: Nat Commun. 2021 Nov 25;12:6891. doi: 10.1038/s41467-021-27273-w (PMC8616950; doi:10.1038/s41467-021-27273-w)
Supplement: Supplementary file 3 — Source Data [file 41467_2021_27273_MOESM3_ESM.zip › Source Data/Nature Communications-Source data.xlsx]

## Sheet: Fig.2
	OsxCre	OsxCre;Stat3fl/fl
BV/TV	7.58771	2.65347
	7.6935	3.63357
	6.24305	4.19213
	6.43935	4.90914
	7.11621	3.07599
	7.87071	4.98215
	6.47235	5.70779
Tb.Th.	0.05492	0.04434
	0.05592	0.04937
	0.05348	0.0492
	0.05172	0.04763
	0.05081	0.04804
	0.05434	0.04642
	0.05575	0.04829
Tb.N.	1.71114	1.05044
	1.69562	0.85205
	1.51407	1.00921
	1.35198	0.54944
	1.2957	0.64974
	1.21031	0.64024
	1.11992	0.94913
Tb.Sp.	0.29488	0.55071
	0.34204	0.46507
	0.33614	0.42446
	0.40414	0.46406
	0.41499	0.48351
	0.35301	0.45547
	0.33279	0.44485
Ct.th.	0.11263	0.07345
	0.11433	0.06179
	0.13097	0.07567
	0.10865	0.07318
	0.13325	0.09904
	0.11167	0.10368
	0.11511	0.1034

## Sheet: Fig.3
1 day		2 weeks		8 weeks
Stat3fl/fl	Prx1Cre;Stat3fl/fl	Stat3fl/fl	Prx1Cre;Stat3fl/fl	Stat3fl/fl	Prx1Cre;Stat3fl/fl
0.969918	0.975387	0.979647	0.685753	0.95166	0.464764
0.94804	0.964448	0.976963	0.660255	0.963308	0.541642
0.988149	0.800365	1.01991	0.660255	0.98544	0.500874
1.01185	0.960802	0.999776	0.666965	1.00874	0.403029
1.03555	0.968095	1.02662	0.670991	1.01805	0.437973
1.04649	0.931632	0.997092	0.652203	1.0728	0.504368

## Sheet: Fig.4
	OsxCre	OsxCre;Stat3fl/fl
TRAP	19	6
	19	7
	17	8
	17	5
	OsxCre	OsxCre;Stat3fl/fl
MAR	2.78592	1.60313
	3.42131	1.21212
	1.96481	1.3783
	2.66862	0.801564
	2.7175	0.928641
	2.00391	0.840665
	OsxCre	OsxCre;Stat3fl/fl
Stat3	0.60367	0.141912
	0.701998	0.0992321
	0.910207	0.0868977
	0.704903	0.148746
	0.819721	0.104011
	1.06285	0.0910824
	0.452995	0.107331
	0.52678	0.0750511
	0.683021	0.0657224
Runx2	0.0845267	0.0518655
	0.0885935	0.0463444
	0.0790806	0.0543632
	0.0987016	0.0485761
	0.10345	0.0392269
	0.0923422	0.0350511
	0.063429	/
	0.0664806	/
	0.0593422	/
Alp	0.0069105	0.0036695
	0.0063808	0.0022941
	0.0054849	0.0029576
	0.0080694	0.0038462
	0.0074509	0.0024045
	0.0064047	0.0031
	0.0051857	0.0027753
	0.0047882	0.001735
	0.0026088	0.0022369
Col1a1	4.47019	1.4218
	5.7547	1.21829
	6.15033	1.86452
	5.21983	1.49027
	6.71974	1.27696
	7.18172	1.9543
	3.35444	1.07533
	4.31833	0.921414
	4.61521	1.41017
Ocn	0.0122476	0.0036969
	0.0084127	0.0056813
	0.0101451	0.0060519
	0.0143015	0.003875
	0.0098235	0.0059549
	0.0118464	0.0063434
	0.0091906	0.0027961
	0.0063129	0.0042969
	0.0076129	0.0045772
Bsp	12.1009	5.25174
	10.7439	5.21661
	12.2231	5.45975
	14.1302	5.50464
	12.5456	5.46782
	14.2729	5.72267
	9.08054	3.97199
	8.06222	3.94542
	9.17225	4.12931
	EGFP	Cre-EGFP
Stat3	0.653835	0.27798
	0.764856	0.25129
	0.658413	0.240273
	0.524715	0.323942
	0.613811	0.292839
	0.528389	0.275565
	0.564222	0.31881
	0.660026	0.2882
	0.568172	0.275565
Runx2	0.0138	0.00170746
	0.0125313	0.00281057
	0.0122442	0.00288247
	0.0110748	0.00198978
	0.0100566	0.00327529
	0.00982616	0.00330585
	0.0119086	0.00195826
	0.0108138	0.00322339
	0.010566	0.00330585
Alp	0.135113	0.0796561
	0.155719	0.0818544
	0.275863	0.10162
	0.10843	0.0928268
	0.124967	0.0953886
	0.221385	0.116547
	0.116594	0.0913561
	0.134377	0.0938773
	0.238054	0.116547
Col1a1	3.33587	0.793919
	3.31717	0.949484
	4.88047	0.614381
	2.6771	0.925188
	2.66209	1.10648
	3.91667	0.704623
	2.87866	0.910531
	2.86253	1.08895
	4.21156	0.704623
Ocn	0.0190838	0.00472262
	0.00683145	0.00405109
	0.00768751	0.0033435
	0.0153151	0.00550347
	0.00548237	0.00472092
	0.00616937	0.00383459
	0.0164682	0.00541628
	0.00589514	0.00464612
	0.00663388	0.00383459
Bsp	5.80846	4.09997
	10.0912	3.95259
	8.25712	3.43955
	4.6614	4.77787
	8.0984	4.60613
	6.62649	3.94475
	5.01236	4.70218
	8.70815	4.53315
	7.12541	3.94475

## Sheet: Fig.5
	OsxCre	OsxCre;Stat3fl/fl
Dlx5	0.664343	0.376312
	0.68302	0.368567
	0.655197	0.378929
	0.650671	0.392292
	0.668964	0.384219
	0.632878	0.395021
	0.641713	0.389582
	0.659754	0.381565
	0.632878	0.392292
Msx1	0.001032	0.001032
	0.00099	0.000821
	0.000956	0.000943
	0.0006848	0.00085
	0.0007139	0.000844
	0.000666	0.000856
	0.00128	0.00095
	0.001334	0.000943
	0.001245	0.000956
	OsxCre			OsxCre;Stat3fl/fl
1-week	11	8	15	1	3	3
4-week	23	23	16	5	7	9
	OsxCre+EGFP	OsxCre;Stat3fl/fl+EGFP	OsxCre;Stat3fl/fl+DLX5
Dlx5	0.080772	0.023357	0.058315
	0.085378	0.022876	0.072796
	0.107321	0.026278	0.075887
	0.087778	0.021197	0.060371
	0.092783	0.020761	0.075363
	0.116629	0.023848	0.078563
	0.084202	0.021793	0.059954
	0.089003	0.021344	0.074842
	0.111878	0.024518	0.078021
Runx2	1.18099	0.747425	1.59107
	1.13288	0.747425	1.55833
	1.07177	0.779165	1.59107
	1.28343	0.678302	1.64718
	1.23114	0.678302	1.61328
	1.16473	0.707107	1.64718
	1.23114	0.697372	1.6358
	1.18099	0.697372	1.60214
	1.11729	0.726986	1.6358
Alp	0.00942	0.004158	0.006302
	0.007599	0.002259	0.005719
	0.010027	0.011438	0.009099
	0.010237	0.003773	0.006524
	0.007599	0.002259	0.005719
	0.010896	0.01038	0.00942
	0.00982	0.003879	0.006479
	0.007289	0.002323	0.00568
	0.010453	0.010672	0.009355
Col1a1	5.50217	2.15846	2.58471
	5.50217	2.15846	2.31338
	5.46416	2.08493	2.46229
	5.9794	2.01391	2.60268
	5.54044	1.90528	2.32947
	5.93809	1.94531	2.47941
	5.73582	1.95884	2.51403
	5.31474	1.85318	2.51403
	5.6962	1.89211	2.39496
Ocn	0.008373	0.005799	0.006896
	0.006944	0.004456	0.006848
	0.01278	0.004425	0.006302
	0.009099	0.005263	0.006944
	0.007546	0.004044	0.006896
	0.013888	0.004016	0.006346
	0.008729	0.005411	0.006708
	0.007239	0.004158	0.006661
	0.013322	0.004129	0.00613

## Sheet: Fig.6
B	IgG	STAT3
	0.002182	0.008609
	0.002079	0.009486
	0.001994	0.009037
	/	0.008201
	/	0.009037
	/	0.008609
	/	0.007867
	/	0.008669
	/	0.008258
C	0.786984	1.47988	1.61956	1.13862
	1.08577	1.34815	1.66844	1.15891
	1.12725	1.46068	1.51347	1.01615
DLX5-Luc	+	+	+	+
STAT3	-	+	-	-
STAT3-C	-	-	+	-
STAT3-DN	-	-	-	+
D	0.787637	1.70504	0.837329	1.03354
	1.18404	1.53434	1.04942	1.08622
	1.02832	1.83933	1.11326	0.865822
DLX5-Luc	+	+	-	-
DLX5-mu-Luc	-	-	+	+
STAT3-C	-	+	-	+
G	1.00247	1.45824	1.45751	2.85148	0.994534	0.832631
	1.04563	1.67556	1.5636	3.71072	1.14183	1.04067
	0.951902	1.53615	1.62622	3.76451	1.04012	1.01259
DLX5-Luc	+	+	+	+	+	+
MSX1	-	+	-	+	-	+
STAT3-C	-	-	+	+	-	-
STAT3-DN	-	-	-	-	+	+
H	0.907686	1.75458	1.80519	3.30593	1.13021	1.05724	1.22521	1.3269
	0.98574	1.83723	1.99899	3.10671	1.03989	1.06467	1.18426	1.48437
	1.10657	1.36422	1.9887	3.24461	0.829902	1.11709	1.2116	1.24769
DLX5-Luc	+	+	+	+	-	-	-	-
DLX5-mu-Luc	-	-	-	-	+	+	+	+
STAT3-C	-	+	-	+	-	+	-	+
MSX1	-	-	+	+	-	-	+	+
J	0.964489	0.332287	0.633177	0.426216	0.419174
	1.21296	0.344019	0.576917	0.428979	0.449464
	0.822555	0.340637	0.493433	0.340637	0.462257
	WT	R382W	R382Q	V637M	T714A
K	0.903047	0.579177	0.525743	0.244803	0.319819
	1.01303	0.5086	0.586429	0.303787	0.301067
	1.08392	0.493992	0.634908	0.345631	0.263234
+MSX1	WT	R382W	R382Q	V637M	T714A

## Sheet: Fig7
	Stat3fl/fl	Col1Cre ERT2;Stat3fl/fl
BV/TV	40.36	17.86
	36.38	12.8
	35.15	11.97
	30.54	6.98
	34.42	10.95
Tb.Th.	0.0804	0.0576
	0.0782	0.0732
	0.0658	0.0511
	0.0676	0.0502
	0.0685	0.0656
Tb.N.	4.72116	3.05398
	4.70402	2.2476
	4.4527	2.1669
	4.11534	1.68712
	4.34131	1.99341
Tb.Sp.	0.123	0.1732
	0.1244	0.1831
	0.1354	0.1855
	0.1395	0.2248
	0.1468	0.2126
Ct.Th.	0.136781	0.082138
	0.134992	0.104728
	0.150197	0.115555
	0.137883	0.081725
	0.150391	0.087387
	Stat3fl/fl	Col1Cre ERT2;Stat3fl/fl
Cortical MAR	9.455	5.075
	9.455	5.075
	8.29	4.09
	8.12	4.869
	8.064	4.09
Trabecular MAR	8.663	4.25
	7.402	4.411
	7.089	4.161
	8.032	4.875
	8.642	3.607

## Sheet: Fig.8
	Vehicle	AG490
Runx2	0.0878344	0.0162611
	0.0863253	0.0158172
	0.0819623	0.0142021
	0.0795091	0.0174522
	0.0863253	0.0169757
	0.0903767	0.0152423
	0.0721065	0.0236834
	0.078288	0.0230369
	0.0819623	0.0206846
Dlx5	0.076415	0.017579
	0.0748424	0.0231957
	0.052556	0.0228763
	0.0774817	0.0189718
	0.0758872	0.0250334
	0.0532897	0.0246888
	0.0717937	0.0192366
	0.0703162	0.0253829
	0.0493776	0.0250334
Alp	0.0908855	0.0255301
	0.0954653	0.00377182
	0.0922396	0.0170295
	0.082271	0.0274001
	0.0954653	0.00404809
	0.101709	0.0182769
	0.0746113	0.0371832
	0.0865771	0.00549346
	0.0922396	0.0248026
Col1a1	1.42444	0.942422
	1.33463	0.914312
	1.10179	0.773503
	1.28943	1.01145
	1.33463	0.98128
	1.21491	0.830158
	1.16938	1.37259
	1.21037	1.33164
	1.10179	1.12657
Ocn	0.0195175	0.00975679
	0.0164825	0.0095314
	0.0176675	0.0083591
	0.0164825	0.0104714
	0.0160226	0.0102295
	0.0149479	0.00897135
	/	0.0142102
	/	0.013882
	/	0.0121746
Bsp	1.70612	0.256329
	1.665	0.183115
	1.41954	0.220819
	1.54441	0.275104
	1.665	0.196528
	1.56528	0.236993
	1.40062	0.373329
	1.50998	0.266698
	1.41954	0.321611
	Vehicle	AG490
BV/TV	15.5	9.06
	14.17	14.47
	18.6	13.1
	16.62	9.91
	19.46	14.79
Tb.Th.	0.0741	0.069
	0.0652	0.0565
	0.0615	0.0544
	0.0676	0.0476
	0.0708	0.0497
Tb.N.	2.95325	1.62233
	2.50554	2.50189
	2.69672	2.27788
	2.58095	2.32796
	2.32828	2.68985
Tb.Sp.	0.1691	0.1943
	0.1662	0.1822
	0.1759	0.1805
	0.1829	0.1773
	0.1781	0.1643
Ct.Th.	0.174865	0.160876
	0.183951	0.171374
	0.181446	0.20703
	0.205782	0.166278
	0.180056	0.126342
	Vehicle	AG490
MAR	5.07	2.53
	3.651	3.795
	4.496	4.64
	7.8762	2.328
	6.744	3.234

## Sheet: Fig.9
	OsxCre+Vehicle	OsxCre+Colivelin	OsxCre;Stat3fl/++Vehicle	OsxCre;Stat3fl/++Colivelin
Dlx5	0.0033306	0.00600342	0.00227487	0.0026866
	0.00369554	0.00477594	0.00143972	0.00238797
	0.00257716	0.00575886	0.00176026	0.00283979
	0.00374713	0.00471019	0.00142977	0.00238797
	0.00374713	0.00471019	0.00142977	0.00238797
	0.00261314	0.00567958	0.0017481	0.00283979
	0.00335377	0.00596195	0.00247218	0.00272411
	0.00372124	0.00474295	0.00156459	0.0024213
	0.00259509	0.00571908	0.00191293	0.00287943
Runx2	0.128514	0.160428	0.0824692	0.115024
	0.140632	0.170755	0.075363	0.108819
	0.142595	0.167241	0.0748424	0.105843
	0.142595	0.168404	0.0748424	0.108819
	0.142595	0.168404	0.0748424	0.108819
	0.144586	0.164938	0.0743254	0.105843
	0.129408	0.15932	0.0896222	0.116629
	0.141611	0.169575	0.0818996	0.110338
	0.143587	0.166086	0.0813339	0.107321
Alp	0.0108964	0.0147822	0.00929068	0.0105985
	0.0110485	0.0138882	0.00792156	0.0100965
	0.0122591	0.0124303	0.00770494	0.00916277
	0.0112028	0.013697	0.00786684	0.0100965
	0.0112028	0.013697	0.00786684	0.0100965
	0.0124303	0.0122591	0.00765172	0.00916277
	0.0109722	0.01468	0.0100965	0.0107464
	0.0111254	0.0137922	0.00860863	0.0102375
	0.0123444	0.0123444	0.00837323	0.00929068
Col1a1	0.109576	0.147624	0.0712977	0.0960547
	0.120742	0.163799	0.0647041	0.103665
	0.115024	0.169575	0.0669858	0.0960547
	0.122427	0.161544	0.0642571	0.103665
	0.122427	0.161544	0.0642571	0.103665
	0.116629	0.167241	0.0665231	0.0960547
	0.110338	0.146604	0.0774817	0.0973956
	0.121582	0.162668	0.0703162	0.105112
	0.115823	0.168404	0.0727958	0.0973956
Bsp	0.017579	0.0384733	0.0192366	0.0216423
	0.023357	0.040386	0.0172173	0.0206173
	0.0257372	0.0448111	0.0183255	0.0220971
	0.0236831	0.03983	0.0170983	0.0206173
	0.0236831	0.03983	0.0170983	0.0206173
	0.0260965	0.0441942	0.018199	0.0220971
	0.0177013	0.0382075	0.0209051	0.0219445
	0.0235195	0.0401071	0.0187106	0.0209051
	0.0259162	0.0445016	0.019915	0.0224055
	OsxCre+Vehicle	OsxCre;Stat3fl/++Vehicle	OsxCre;Stat3fl/++Colivelin
BV/TV	0.1373	0.0943	0.1593
	0.1355	0.0895	0.0907
	0.1712	0.0598	0.0959
	0.0836	0.0826	0.13
	0.1366	0.037	0.1178
	0.1172	0.0818	0.105
	0.125	0.1133	0.109
	0.2174	0.0757	0.1019
Tb.Th.	0.0265	0.0238	0.0275
	0.0289	0.0214	0.0249
	0.0279	0.0206	0.0246
	0.0214	0.0235	0.0276
	0.0239	0.0189	0.0237
	0.0266	0.0232	0.0243
	0.0281	0.0234	0.027
	0.0309	0.0237	0.0261
Tb.N.	5.1834	3.9645	5.7975
	4.6872	4.1721	3.6498
	6.129	2.9011	3.9053
	3.9031	3.5125	4.7182
	5.7219	1.9563	4.979
	4.4085	3.5289	4.318
	4.4484	4.3862	4.0321
	7.0296	3.1972	3.897
Tb.Sp	0.1664	0.2284	0.145
	0.1844	0.2182	0.2491
	0.1352	0.3241	0.2315
	0.2348	0.2612	0.2305
	0.1509	0.2922	0.1844
	0.2002	0.2602	0.1775
	0.1967	0.1833	0.2073
	0.1113	0.2891	0.221
Ct.Th	0.087	0.07	0.076
	0.1	0.089	0.074
	0.091	0.061	0.076
	0.091	0.094	0.069
	0.09	0.075	0.072
	0.087	0.076	0.082
	0.086	0.062	0.083
	0.097	0.089	0.076
	OsxCre+Vehicle	OsxCre;Stat3fl/++Vehicle	OsxCre;Stat3fl/++Colivelin
MAR	6.22	5.19	4.74
	9.45	4.54	5.19
	6.14	3.81	6.39
	6.14	5.91	5.42
	6.62	2.84	7.34
	7.89	3.67	5.11

## Sheet: Fig.10
	Vehicle	TS+Vehicle	TS+Colivelin
BV/TV	15.27	4.79	8.54
	21.34	4.64	6.08
	16.18	3.09	13.53
	20.86	3.46	10.3
	21.14	2.53	11.68
Tb.Th.	0.065	0.0627	0.051
	0.0661	0.0531	0.0429
	0.0628	0.0432	0.0489
	0.0694	0.0567	0.0462
	0.056	0.0495	0.0536
Tb.N.	2.37283	1.04359	1.80875
	3.32444	0.907581	1.39597
	2.75052	0.620022	2.5094
	3.35308	0.728999	2.24702
	3.38875	0.626578	2.0802
Tb.Sp.	0.1822	0.1891	0.186
	0.1358	0.2028	0.2112
	0.1538	0.184	0.1706
	0.1446	0.2303	0.1665
	0.1547	0.1938	0.1861
Ct.Th.	0.106216	0.099421	0.096089
	0.116799	0.102918	0.092544
	0.112725	0.103738	0.099966
	0.113082	0.093392	0.09976
	0.120632	0.095381	0.111051
	Vehicle	TS+Vehicle	TS+Colivelin
MAR	5.439	1.892	2.686
	5.811	1.791	3.125
	5.363	1.786	2.83
	4.882	1.656	2.8
	4.882	1.723	3.581

## Sheet: Fig.S2
	EGFP	Cre-EGFP
Dlx5	0.00442533	0.000983
	0.00390625	0.000963
	0.00418662	0.000997
	0.0041577	0.00142
	0.00367001	0.001391
	0.00393342	0.00144
	0.00418662	0.00147
	0.00369554	0.00144
	0.00396078	0.00149
Msx1	0.002275	0.00181
	0.002244	0.001724
	0.002307	0.001926
	0.001913	0.002008
	0.001887	0.001913
	0.00194	0.002137
	0.001253	0.001316
	0.001236	0.001253
	0.001271	0.0014

[truncated: 1 more sheets: Fig.S4]
